# Supplementary material for: Comprehensive Transcriptomic Profiling of Diverse Brain Tumor Types Uncovers Complex Structures of the Brain Tumor Microenvironment
Source: Biomedicines. 2024 Feb 23;12(3):506. doi: 10.3390/biomedicines12030506 (PMC10967799; doi:10.3390/biomedicines12030506)
Supplement: Supplementary file 1 [file biomedicines-12-00506-s001.zip]

Archive with 2 entries (2 files):
- biomedicines-2808991-supplementary.pdf
- biomedicines-2808991-supplementary.xlsx
