# Supplementary material for: Comprehensive Transcriptomic Profiling of Diverse Brain Tumor Types Uncovers Complex Structures of the Brain Tumor Microenvironment
Source: Biomedicines. 2024 Feb 23;12(3):506. doi: 10.3390/biomedicines12030506 (PMC10967799; doi:10.3390/biomedicines12030506)
Supplement: Supplementary file 1 [file biomedicines-12-00506-s001.zip › biomedicines-2808991-supplementary.xlsx]

## Sheet: TableS1
Table S1. Information of microarray data
Accession number	Tumor type	Sample	Experiment type	Platforms	reference
GSE16581	MNG	68	Expression profiling by array	GPL570(HG-U133_Plus_2)	Genomic landscape of meningiomas ( Lee Y et al., 2010)
GSE5675	PA	41	Expression profiling by array	GPL570(HG-U133_Plus_2)	Distinct genetic signatures among pilocytic astrocytoma relate to their brain region origin (Sharma MK et al., 2007)
GSE73066	PA	47	Expression profiling by array	GPL570(HG-U133_Plus_2)	Transcriptional profiles of pilocytic astrocytoma are related to their three different locations, but not to radiological tumor features (Zakrzewski K et al., 2015)
GSE16155	EPN	19	Expression profiling by array	GPL570(HG-U133_Plus_2)	Immune gene an cell enrichment is associated with a good prognosis in ependymoma (Donson AM et al., 2009)
GSE50385	EPN	65	Expression profiling by array	GPL570(HG-U133_Plus_2)	Molecular sub-group-specific immunophenotypic changes are associated with outcome in recurrent posterior fossa ependymoma (Hoffman LM et al., 2013)
GSE10327	MED	62	Expression profiling by array	GPL570(HG-U133_Plus_2)	Integrated genomics identifies five medulloblastoma subtypes with distinct genetic profiles, pathway signatures and clinicopathological features (Kool M et al., 2008)
GSE37418	MED	76	Expression profiling by array	GPL570(HG-U133_Plus_2)	ABCG2 Transporter expression impacts group 3 Medulloblastoma Response to chemotherapy (Rpbinson G et al., 2012)
GSE36245	GBM	46	Expression profiling by array	GPL570(HG-U133_Plus_2)	Hotspot mutations in H3F3A and IDH1 define distinct epigenetic and biological subgroups of glioblastoma (Strum D et al., 2012)
GSE53733	GBM	70	Expression profiling by array	GPL570(HG-U133_Plus_2)	Molecular characterization of long-term survivors of glioblastoma using genome- and transcriptome- wide profiling (Reifenberger G et al., 2014)
GSE4290	GBM	81	Expression profiling by array	GPL570(HG-U133_Plus_2)	Neuronal and glioma-derived stem cell factor induces angiogenesis within the brain (Sun L et al., 2006)
	LGG	76	Expression profiling by array	GPL570(HG-U133_Plus_2)
	Non tumor	23	Expression profiling by array	GPL570(HG-U133_Plus_2)
GSE44971	PA	49	Expression profiling by array	GPL570(HG-U133_Plus_2)	Differential expression and methylation of brain developmental genes define location-specific subsets of pilocytic astrocytoma (Lambert SR et al., 2013)
	Non tumor	9	Expression profiling by array	GPL570(HG-U133_Plus_2)
GSE50161	EPN	46	Expression profiling by array	GPL570(HG-U133_Plus_2)	Chracterization of distinct immunophenotypes across pediatric brain tumor types (Griesinger AM et al., 2013)
	GBM	34	Expression profiling by array	GPL570(HG-U133_Plus_2)
	MED	22	Expression profiling by array	GPL570(HG-U133_Plus_2)
	PA	15	Expression profiling by array	GPL570(HG-U133_Plus_2)
	Non tumor	13	Expression profiling by array	GPL570(HG-U133_Plus_2)

## Sheet: TableS2
Table S2. Information of single-cell RNA sequencing data
Accession number	Tumor type	Number of samples	Total cells (After QC)	Platforms	Reference
GSE183655	MNG	6	42588	10X chromium	Meningioma DNA methylation grouping reveals biologic drivers and therapeutic vulnerabilities(Choudhury et al., 2021)
scPortal - SCP271	PA	6	919	Smart-seq2	Mitogenic and progenitor gene programmes in single pilocytic astrocytoma cells(Zachary et al., 2019)
GSE125969	EPN	26	18479	10X chromium	Single-Cell RNA Sequencing of Childhood Ependymoma Reveals Neoplastic Cell Subpopulations That Impact Molecular Classification and Etiology(Gillen et al., 2020)
GSE155446	MED	29	39934	10X chromium	Neoplastic and immune single-cell transcriptomics define subgroup-specific intra-tumoral heterogeneity of childhood medulloblastoma(Remondy et al., 2021)
GSE103224	GBM	6	17611	Microwell array-based platform (Yuan et al., 2016)	Single-cell trascriptome analysis of lineage diversity in high-grade glioma(Yuan et al., 2018)
GSE89567	LGG	10	5436	Smart-seq2	Decoupling genetics, lineages, and microenvironment in IDH-mutant gliomas by single-cell RNA-seq(venteicher et al., 2017)

## Sheet: TableS3
Table S3. Information of bulk RNA-seq data
Tumor type	Number of samples	Experiment type	reference
GBM (Anti-PD-1 treatment)	23	Bulk RNA sequencing	Immune and genomic correlates of response to anti-PD-1 immunotherapy in glioblastoma (Zhao et al., 2019)
GBM (Anti-PD-1 treatment)	35	Bulk RNA sequencing	Neoadjuvant anti-PD-1 immunotherapy promotes a survival benefit with intratumoral and systemic immune responses in recurrent glioblastoma (Cloughesy et al., 2019)

## Sheet: TableS4
Table S4. List of immune-related genes
GENE	NAME
B2M	MHC
TAP1	MHC
TAP2	MHC
HLA-A	MHC
HLA-B	MHC
HLA-C	MHC
HLA-DPA1	MHC
HLA-DPB1	MHC
HLA-E	MHC
HLA-F	MHC
PDCD1	CP
CTLA4	CP
LAG3	CP
TIGIT	CP
HAVCR2	CP
CD274	CP
PDCD1LG2	CP
CD27	CP
ICOS	CP
IDO1	CP
AIM2	Act CD4
BIRC3	Act CD4
BRIP1	Act CD4
CCL20	Act CD4
CCL4	Act CD4
CCL5	Act CD4
CCNB1	Act CD4
CCR7	Act CD4
DUSP2	Act CD4
ESCO2	Act CD4
ETS1	Act CD4
EXO1	Act CD4
EXOC6	Act CD4
IARS	Act CD4
KIF11	Act CD4
KNTC1	Act CD4
NUF2	Act CD4
PRC1	Act CD4
PSAT1	Act CD4
RGS1	Act CD4
RTKN2	Act CD4
SAMSN1	Act CD4
SELL	Act CD4
TRAT1	Act CD4
ADRM1	Act CD8
AHSA1	Act CD8
C1GALT1C1	Act CD8
CCT6B	Act CD8
CD37	Act CD8
CD3D	Act CD8
CD3E	Act CD8
CD3G	Act CD8
CD69	Act CD8
CD8A	Act CD8
CETN3	Act CD8
CSE1L	Act CD8
GEMIN6	Act CD8
GNLY	Act CD8
GPT2	Act CD8
GZMA	Act CD8
GZMH	Act CD8
GZMK	Act CD8
IL2RB	Act CD8
LCK	Act CD8
MPZL1	Act CD8
NKG7	Act CD8
PIK3IP1	Act CD8
PTRH2	Act CD8
TIMM13	Act CD8
ZAP70	Act CD8
ATM	Tem CD4
CASP3	Tem CD4
CASQ1	Tem CD4
CD300E	Tem CD4
DARS	Tem CD4
DOCK9	Tem CD4
EXOSC9	Tem CD4
EZH2	Tem CD4
GDE1	Tem CD4
IL34	Tem CD4
NCOA4	Tem CD4
NEFL	Tem CD4
PDGFRL	Tem CD4
PTGS1	Tem CD4
REPS1	Tem CD4
SCG2	Tem CD4
SDPR	Tem CD4
SIGLEC14	Tem CD4
SIGLEC6	Tem CD4
TAL1	Tem CD4
TFEC	Tem CD4
TIPIN	Tem CD4
TPK1	Tem CD4
UQCRB	Tem CD4
USP9Y	Tem CD4
WIPF1	Tem CD4
ZCRB1	Tem CD4
ACAP1	Tem CD8
APOL3	Tem CD8
ARHGAP10	Tem CD8
ATP10D	Tem CD8
C3AR1	Tem CD8
CCR5	Tem CD8
CD160	Tem CD8
CD55	Tem CD8
CFLAR	Tem CD8
CMKLR1	Tem CD8
DAPP1	Tem CD8
FCRL6	Tem CD8
FLT3LG	Tem CD8
GZMM	Tem CD8
HAPLN3	Tem CD8
HLA-DMB	Tem CD8
HLA-DPA1	Tem CD8
HLA-DPB1	Tem CD8
IFI16	Tem CD8
LIME1	Tem CD8
LTK	Tem CD8
NFKBIA	Tem CD8
SETD7	Tem CD8
SIK1	Tem CD8
TRIB2	Tem CD8
CCR2	MDSC
CD14	MDSC
CD2	MDSC
CD86	MDSC
CXCR4	MDSC
FCGR2A	MDSC
FCGR2B	MDSC
FCGR3A	MDSC
FERMT3	MDSC
GPSM3	MDSC
IL18BP	MDSC
IL4R	MDSC
ITGAL	MDSC
ITGAM	MDSC
PARVG	MDSC
PSAP	MDSC
PTGER2	MDSC
PTGES2	MDSC
S100A8	MDSC
S100A9	MDSC
CCL3L1	Treg
CD72	Treg
CLEC5A	Treg
FOXP3	Treg
ITGA4	Treg
L1CAM	Treg
LIPA	Treg
LRP1	Treg
LRRC42	Treg
MARCO	Treg
MMP12	Treg
MNDA	Treg
MRC1	Treg
MS4A6A	Treg
PELO	Treg
PLEK	Treg
PRSS23	Treg
PTGIR	Treg
ST8SIA4	Treg
STAB1	Treg
